# Supplementary material for: Microbial Communities of Artisanal Fermented Milk Products from Russia
Source: Microorganisms. 2022 Oct 29;10(11):2140. doi: 10.3390/microorganisms10112140 (PMC9697859; doi:10.3390/microorganisms10112140)
Supplement: Supplementary file 1 [file microorganisms-10-02140-s001.zip]

Archive with 3 entries (3 files):
- microorganisms-1954227-supplementary.pdf
- Supplementary_table_S1.xlsx
- Supplementary_table_S3.xlsx
