# Supplementary material for: Microbial Communities of Artisanal Fermented Milk Products from Russia
Source: Microorganisms. 2022 Oct 29;10(11):2140. doi: 10.3390/microorganisms10112140 (PMC9697859; doi:10.3390/microorganisms10112140)
Supplement: Supplementary file 1 [file microorganisms-10-02140-s001.zip › Supplementary_table_S1.xlsx]

## Sheet: Лист2
Sample designation	Library Name	Run	BioSample	Bases	Experiment	Isolation_Source	Product type
15BZ	15.BZ.repl1	SRR17238372	SAMN24103545	1969202	SRX13417563	Bryndza	Cheese
15BZ	15.BZ.repl2	SRR17238371	SAMN24103546	2498179	SRX13417564	Bryndza	Cheese
03SU	03.SU.repl1	SRR17238384	SAMN24103481	2718975	SRX13417551	Salt cheese (suluguni-like)	Cheese
03SU	03.SU.repl2	SRR17238373	SAMN24103482	1984114	SRX13417562	Salt cheese (suluguni-like)	Cheese
14BZ	14.BZ.repl2	SRR17238385	SAMN24103534	2374127	SRX13417550	Bryndza	Cheese
14BZ	14.BZ.repl1	SRR17238386	SAMN24103533	2674377	SRX13417549	Bryndza	Cheese
07BZ	07.BZ.repl2	SRR17238439	SAMN24103512	2738079	SRX13417497	Bryndza	Cheese
07BZ	07.BZ.repl1	SRR17238440	SAMN24103511	3328901	SRX13417496	Bryndza	Cheese
06SU	06.SU.repl2	SRR17238443	SAMN24103508	3016110	SRX13417493	Salt cheese (suluguni-like)	Cheese
06SU	06.SU.repl1	SRR17238444	SAMN24103507	2737273	SRX13417492	Salt cheese (suluguni-like)	Cheese
03BZ	03.BZ.repl1	SRR17238458	SAMN24103477	1565301	SRX13417478	Bryndza	Cheese
03BZ	03.BZ.repl2	SRR17238447	SAMN24103478	1276400	SRX13417489	Bryndza	Cheese
05SU	05.SU.repl2	SRR17238456	SAMN24103496	2410739	SRX13417480	Salt cheese (suluguni-like)	Cheese
05SU	05.SU.repl1	SRR17238457	SAMN24103495	2856476	SRX13417479	Salt cheese (suluguni-like)	Cheese
05BZ	05.BZ.repl2	SRR17238465	SAMN24103488	2736578	SRX13417471	Bryndza	Cheese
05BZ	05.BZ.repl1	SRR17238466	SAMN24103487	3188244	SRX13417470	Bryndza	Cheese
29KU	buryatia.29.repl1	SRR21543786	SAMN30825631	3664849	SRX17545974	Khuruud	Cheese
29KU	buryatia.29.repl2	SRR21543787	SAMN30825631	3249302	SRX17545973	Khuruud	Cheese
14TG	14.TG.repl2	SRR17238376	SAMN24103542	2177376	SRX13417559	Cottage cheese	Creamy products
14TG	14.TG.repl1	SRR17238377	SAMN24103541	1873480	SRX13417558	Cottage cheese	Creamy products
13MC	13.MC.repl1	SRR17238392	SAMN24103527	3946800	SRX13417543	Matsoni-like product	Creamy products
07TG	07.TG.repl2	SRR17238396	SAMN24103524	2956289	SRX13417539	Cottage cheese	Creamy products
07TG	07.TG.repl1	SRR17238397	SAMN24103523	2415209	SRX13417538	Cottage cheese	Creamy products
07SN	07.SN.repl2	SRR17238398	SAMN24103522	2174296	SRX13417537	Sour cream	Creamy products
07SN	07.SN.repl1	SRR17238399	SAMN24103521	2492320	SRX13417536	Sour cream	Creamy products
20TG	20.TG.repl2	SRR17238409	SAMN24103572	2771033	SRX13417527	Cottage cheese	Creamy products
20TG	20.TG.repl1	SRR17238410	SAMN24103571	2064740	SRX13417526	Cottage cheese	Creamy products
20SN	20.SN.repl2	SRR17238411	SAMN24103570	3522698	SRX13417525	Sour cream	Creamy products
20SN	20.SN.repl1	SRR17238412	SAMN24103569	4228949	SRX13417524	Sour cream	Creamy products
17TG	17.TG.repl2	SRR17238415	SAMN24103566	2241661	SRX13417521	Cottage cheese	Creamy products
17TG	17.TG.repl1	SRR17238416	SAMN24103565	1485673	SRX13417520	Cottage cheese	Creamy products
03TG	03.TG.repl2	SRR17238417	SAMN24103484	2409630	SRX13417519	Cottage cheese	Creamy products
03TG	03.TG.repl1	SRR17238428	SAMN24103483	2869998	SRX13417508	Cottage cheese	Creamy products
15TG	15.TG.repl2	SRR17238431	SAMN24103552	2603515	SRX13417505	Cottage cheese	Creamy products
15TG	15.TG.repl1	SRR17238432	SAMN24103551	2045661	SRX13417504	Cottage cheese	Creamy products
15SN	15.SN.repl2	SRR17238433	SAMN24103550	2258316	SRX13417503	Sour cream	Creamy products
15SN	15.SN.repl1	SRR17238434	SAMN24103549	3138530	SRX13417502	Sour cream	Creamy products
06TG	06.TG.repl2	SRR17238441	SAMN24103510	3026726	SRX13417495	Cottage cheese	Creamy products
06TG	06.TG.repl1	SRR17238442	SAMN24103509	2408099	SRX13417494	Cottage cheese	Creamy products
05TG	05.TG.repl2	SRR17238454	SAMN24103498	2365142	SRX13417482	Cottage cheese	Creamy products
05TG	05.TG.repl1	SRR17238455	SAMN24103497	1919853	SRX13417481	Cottage cheese	Creamy products
05MC	05.MC.repl2	SRR17238463	SAMN24103490	3693628	SRX13417473	Matsoni-like product	Creamy products
05MC	05.MC.repl1	SRR17238464	SAMN24103489	2855568	SRX13417472	Matsoni-like product	Creamy products
22SM	buryatia.22.repl2	SRR21543778	SAMN30825626	3116071	SRX17545982	Sour cream	Creamy products
22SM	buryatia.22.repl1	SRR21543779	SAMN30825625	3401567	SRX17545981	Sour cream	Creamy products
20SM	buryatia.20.repl2	SRR21543780	SAMN30825624	1904651	SRX17545980	Sour cream	Creamy products
20SM	buryatia.20.repl1	SRR21543781	SAMN30825623	3774941	SRX17545979	Sour cream	Creamy products
30TG	buryatia.30.repl2	SRR21543784	SAMN30825634	3357015	SRX17545976	Cottage cheese	Creamy products
30TG	buryatia.30.repl1	SRR21543785	SAMN30825633	2798305	SRX17545975	Cottage cheese	Creamy products
14SN	14.SN.repl2	SRR17238378	SAMN24103540	2200841	SRX13417557	Sour cream	Creamy products
14SN	14.SN.repl1	SRR17238379	SAMN24103539	2669685	SRX13417556	Sour cream	Creamy products
16TG	16.TG.repl2	SRR17238424	SAMN24103558	3237437	SRX13417512	Cottage cheese	Creamy products
16TG	16.TG.repl1	SRR17238425	SAMN24103557	2266856	SRX13417511	Cottage cheese	Creamy products
06SN	06.SN.repl2	SRR17238445	SAMN24103506	3118088	SRX13417491	Sour cream	Creamy products
06SN	06.SN.repl1	SRR17238446	SAMN24103505	2553559	SRX13417490	Sour cream	Creamy products
76CG	KA.165.repl2	SRR19793560	SAMN29261905	5836614	SRX15837516	Chegen	Creamy products
76CG	KA.165.repl1	SRR19793562	SAMN29261904	6252990	SRX15837514	Chegen	Creamy products
75CG	KA.163.repl2	SRR19793563	SAMN29261903	5119690	SRX15837513	Chegen	Creamy products
75CG	KA.163.repl1	SRR19793564	SAMN29261902	5831578	SRX15837512	Chegen	Creamy products
13RZ	13.RZH.repl2	SRR17238387	SAMN24103532	3676074	SRX13417548	Ryazhenka	Beverages
13RZ	13.RZH.repl1	SRR17238388	SAMN24103531	3504883	SRX13417547	Ryazhenka	Beverages
13AR	13.AR.repl2	SRR17238393	SAMN24103526	4456185	SRX13417542	Ayran	Beverages
13AR	13.AR.repl1	SRR17238394	SAMN24103525	2821671	SRX13417541	Ayran	Beverages
22TA	22.TA.repl1	SRR17238408	SAMN24103573	3017244	SRX13417528	Tan	Beverages
22TA	22.TA.repl2	SRR17238406	SAMN24103574	3059768	SRX13417529	Tan	Beverages
17RZ	17.RZH.repl2	SRR17238418	SAMN24103564	2578998	SRX13417518	Ryazhenka	Beverages
17RZ	17.RZH.repl1	SRR17238419	SAMN24103563	3996339	SRX13417517	Ryazhenka	Beverages
17PS	17.PSH.repl2	SRR17238420	SAMN24103562	4879429	SRX13417516	Prostokvasha	Beverages
17PS	17.PSH.repl1	SRR17238421	SAMN24103561	3101298	SRX13417515	Prostokvasha	Beverages
16PS	16.PSH.repl2	SRR17238426	SAMN24103556	3715537	SRX13417510	Prostokvasha	Beverages
16PS	16.PSH.repl1	SRR17238427	SAMN24103555	4452998	SRX13417509	Prostokvasha	Beverages
07KF	07.KF.repl2	SRR17238437	SAMN24103514	5054503	SRX13417499	Kefir	Beverages
07KF	07.KF.repl1	SRR17238438	SAMN24103513	3141929	SRX13417498	Kefir	Beverages
06AR	06.AR.repl1	SRR17238453	SAMN24103499	3720444	SRX13417483	Ayran	Beverages
25RZH	25.RZH.repl1	SRR17238469	SAMN24103579	3635461	SRX13417467	Ryazhenka	Beverages
25RZH	25.RZH.repl2	SRR17238468	SAMN24103580	3711938	SRX13417468	Ryazhenka	Beverages
25KF	25.KF.repl2	SRR17238472	SAMN24103576	3623884	SRX13417464	Kefir	Beverages
25KF	25.KF.repl1	SRR17238473	SAMN24103575	4640669	SRX13417463	Kefir	Beverages
03AR	03.AR.repl1	SRR17238476	SAMN24103475	3319756	SRX13417460	Ayran	Beverages
37PS	37.psh.repl2	SRR19793500	SAMN29261828	4594506	SRX15837576	Prostokvasha	Beverages
37PS	37.psh.repl1	SRR19793501	SAMN29261827	4516110	SRX15837575	Prostokvasha	Beverages
29PS	29.psh.repl2	SRR19793518	SAMN29261812	4825078	SRX15837558	Prostokvasha	Beverages
29PS	29.psh.repl1	SRR19793519	SAMN29261811	5547206	SRX15837557	Prostokvasha	Beverages
46PS	46.psh.repl2	SRR19793552	SAMN29261846	5858015	SRX15837524	Prostokvasha	Beverages
46PS	46.psh.repl1	SRR19793553	SAMN29261845	4668769	SRX15837523	Prostokvasha	Beverages
74PS	74.psh.repl2	SRR19793565	SAMN29261901	5193155	SRX15837511	Prostokvasha	Beverages
74PS	74.psh.repl1	SRR19793566	SAMN29261900	5242687	SRX15837510	Prostokvasha	Beverages
69PS	69.psh.repl2	SRR19793576	SAMN29261891	5219493	SRX15837500	Prostokvasha	Beverages
69PS	69.psh.repl1	SRR19793577	SAMN29261890	5719198	SRX15837499	Prostokvasha	Beverages
77SB	KA.168.repl2	SRR19793609	SAMN29261907	4650659	SRX15837467	Shubat	Beverages
77SB	KA.168.repl1	SRR19793610	SAMN29261906	5156451	SRX15837466	Shubat	Beverages
26KR	buryatia.26.repl2	SRR21543774	SAMN30825630	4731911	SRX17545986	Khurunga	Beverages
26KR	buryatia.26.repl1	SRR21543775	SAMN30825629	4879246	SRX17545985	Khurunga	Beverages
25AA	buryatia.25.repl2	SRR21543776	SAMN30825628	4685956	SRX17545984	Aarts	Beverages
25AA	buryatia.25.repl1	SRR21543777	SAMN30825627	3604167	SRX17545983	Aarts	Beverages
31KM	buryatia.31.repl2	SRR21543782	SAMN30825636	5730309	SRX17545978	Koumiss	Beverages
31KM	buryatia.31.repl1	SRR21543783	SAMN30825635	2520592	SRX17545977	Koumiss	Beverages
18KR	buryatia.18.repl2	SRR21543788	SAMN30825622	4917522	SRX17545972	Khurunga	Beverages
18KR	buryatia.18.repl1	SRR21543789	SAMN30825621	4801637	SRX17545971	Khurunga	Beverages
66PS	66.psh.repl1	SRR19793611	SAMN29261884	5340486	SRX15837465	Prostokvasha	Beverages
66PS	66.psh.repl2	SRR19793582	SAMN29261885	5190442	SRX15837494	Prostokvasha	Beverages
05AR	05.AR.repl1	SRR17238474	SAMN24103485	3300924	SRX13417462	Ayran	Beverages
15AR	15.AR.repl1	SRR17238375	SAMN24103543	2984185	SRX13417560	Ayran	Beverages
15AR	15.AR.repl2	SRR17238374	SAMN24103544	3482630	SRX13417561	Ayran	Beverages
78AR	KA.169.repl2	SRR19793607	SAMN29261909	4377741	SRX15837469	Ayran	Beverages
78AR	KA.169.repl1	SRR19793608	SAMN29261908	5586187	SRX15837468	Ayran	Beverages
